# Supplementary material for: The Left Amygdala and Right Frontoparietal Cortex Support Emotional Adaptation Aftereffects
Source: Brain Sci. 2024 Mar 6;14(3):257. doi: 10.3390/brainsci14030257 (PMC10968625; doi:10.3390/brainsci14030257)
Supplement: Supplementary file 1 [file brainsci-14-00257-s001.zip]

Archive with 1 entries (1 files):
- brainsci-2877658-supplementary.pdf
